# Supplementary material for: Exploration of nitrogen use efficiency and root-shoot-soil variation on the stoichiometric characteristics of carbon, nitrogen, phosphorous and potassium for winter wheat under various nitrogen treatments
Source: PeerJ. 2025 Oct 3;13:e20101. doi: 10.7717/peerj.20101 (PMC12499561; doi:10.7717/peerj.20101)
Supplement: Supplemental Information 2 [file peerj-13-20101-s002.r]

library(ggplot2)
library(ggridges)
setwd("/Users/henanzhongdizhishen/Desktop/code/ridgeline_plot")
data <- read_xlsx("temperature_data.xlsx")


#Colormap <- colorRampPalette(rev(brewer.pal(11,'Spectral')))(32)
p1 <- ggplot(data, aes(x = Mean.Temperature..F., y = Month)) +
  geom_density_ridges_gradient(aes(fill = ..x..), scale = 3) + #scale controls the fluctuation level
  scale_fill_gradientn(colours=c("#5E4FA2","#8ED1A4","#FEFAB6","#F67D4A","#9E0142"),
                       name = "Temp. [F]")+
  labs(x = "Mean Temperature [F]", y = "")+
  theme_classic()
p1
ggsave("p1.pdf",p1,width = 6,height = 4.6)


#theme_set(theme_ridges())
p2 <- ggplot(data, aes(x = Mean.Temperature..F., y = Month)) +
  geom_density_ridges_gradient(aes(fill = Month), scale = 2) +
  theme(legend.position = "right")+
  labs(x = "Mean Temperature [F]", y = "")+
  theme_classic()
p2
ggsave("p2.pdf",p2,width = 6,height = 4.6)
